# Supplementary material for: An Analysis of Phenotype and Genotype in a Large Cohort of Chinese Children with Angelman Syndrome
Source: Genes (Basel). 2022 Aug 14;13(8):1447. doi: 10.3390/genes13081447 (PMC9408022; doi:10.3390/genes13081447)
Supplement: Supplementary file 1 [file genes-13-01447-s001.zip]

Archive with 2 entries (2 files):
- genes-1850375-supplementary Figure S1.pdf
- genes-1850375-supplementary Table S1.xlsx
