# Supplementary material for: An Analysis of Phenotype and Genotype in a Large Cohort of Chinese Children with Angelman Syndrome
Source: Genes (Basel). 2022 Aug 14;13(8):1447. doi: 10.3390/genes13081447 (PMC9408022; doi:10.3390/genes13081447)
Supplement: Supplementary file 1 [file genes-13-01447-s001.zip › genes-1850375-supplementary Table S1.xlsx]

## Sheet: Sheet1
NO	Genbank transcript ID	Nucleotide Amino acid	Amino acid(NM_130838)	Location	Classification	Report in literature	Inherited	Pedigrees
429	NM_130838	c.2380-2383del GTGG	p.V794Efs*3	chr15:25585287_25585290	Frameshift	N	de novo
296	NM_130838	c.2480C>T	p.P827L	chr15:25584363	Missense	Y	m	sister
297	NM_130838	c.2480C>T	p.P827L	chr15:25584363	Missense	Y	m	brother
P1	NM_130838	c.1508-1509delA	p.V504Lfs*7	chr15:25615753	Frameshift	N	de novo
11	NM_130838	c.1588-1590delAAG	p.K529-	chr15:25605633_25605635	Protein deletion	Y	m
ss 16	NM_130838	c.1002-1003insT	p.S335*	chr15:25616258_25616259	Frameshift	N	m
131	NM_130838	c.1048_1049insG	p.K350Rfs*22	chr15:25616212_25616213	Frameshift	N	de novo
521	NM_130838	c.1201C＞T	p.R401*	chr15:25616060	Nonsense	Y	de novo
410	NM_130838	c.1347_1348delG	p.N450Tfs*6	chr15:25615914	Frameshift	Y	de novo
235	NM_130838	c.1358C>T	p.S453F	chr15:25615903	Missense	N	de novo
531	NM_130838	c.1412_1415delATTA	p.Y471Lfs*19	chr15:25615846_25615849	Frameshift	Y	m
384	NM_130838	c.1434G＞A	p.M478I	chr15:25615827	Missense	Y	de novo
270	NM_130838	c.1444C>T	p.R482*	chr15:25615817	Nonsense	Y	de novo
488	NM_130838	c.1470delA	p.V491Ffs*6	chr15:25615791	Frameshift	Y	de novo
530	NM_000462/NM_130838	c.1481_1485 delATTAT/c.1412 _1416delATTAT	p.Y471fs*	chr15:25615845 - 25615849	Frameshift	Y	de novo
369	NM_130838	c.1513A>T	p.R505*	chr15:25615748	Nonsense	Y	de novo
77	NM_130838	c.1516C>T	p.R506C	chr15:25615745	Missense	Y	m
89	NM_130838	c.1628delA	p.D543Vfs*49	chr15:25605595	Frameshift	N	de novo
246	NM_130838	c.1711G＞T	p.E571K	chr15:25602026	Missense	N	de novo
347	NM_130838	c.1745_1747delCTT	p.S581del	chr15:25601990_25601992	Protein deletion	Y	de novo
ss 1	NM_130838	c.1893_1894delTC	p.H632Pfs*14	chr15:25601843_25601844	Frameshift	Y	de novo
157	NM_130838	c.1908T>G	p.Y636*	chr15:25601195	Nonsense	Y	de novo
ss 2	NM_130838	c.2080_2083del TATT	p.Y694Lfs*9	chr15:25599812_25599815	Frameshift	N	de novo
522	NM_130838	c.2193_2197delAATTG	p.E733Afs*20		Frameshift	N	m
273	NM_000462.4/NM-138038	c.2302C>T/c.2233C>T	p.Q745*	chr15:25599552	Nonsense	Y	m	sister
196	NM_000462.4/NM-138038	c.2302C>T/c.2233C>T	p.Q745*	chr15:25599552	Nonsense	Y	m	sister
594	NM_000462.	c.2364-1G>A	p？		Consensus splice site	Y	de novo
ss 18	NM_130838	c.2438+2 T>C	p?	chr15:25585230	Splicing	N	m
354	NM_130838	c.2443C>A	p.P815T	chr15:25584400	Missense	N	de novo
17	NM_130838	c.2460C＞A	p.Cys820*	chr15:25584383	Nonsense	N	de novo
ss 3	NM_130838	c.2480C>T	p.P827L	chr15:25584363	Missense	Y	de novo
417	NM_130838	c.2503_2508delCTTAAA	p.K834_L835del	chr15:25584335_25584340	Protein deletion	Y	de novo
ss 17	NM_130838	c.2503_2508delCTTAAA	p.K834_L835del	chr15:25584335_25584340	Protein deletion	Y	de novo
563	NM_130838	c.2507_2508delAA	p.K836Rfs*24	chr15:25584334_25584336	Frameshift	Y	de novo
469	NM_130838	c.2507_2510 delAAGA	p.K836Rfs*4	chr15:25584333_25584336	Frameshift	Y	m
386	NM_130838	c.2507_2510 delAAGA	p.K836Rfs*4	chr15:25584333_25584336	Frameshift	Y	de novo
500	NM_130838	c.2507_2510 delAAGA	p.K836Rfs*4	chr15:25584333_25584336	Frameshift	Y	de novo
ss 4	NM_130838	c.2507_2510 delAAGA	p.K836Rfs*4	chr15:25584333_25584336	Frameshift	Y	de novo
535	NM_130839/NM_130838	c.2508dupA/c.2448_2449insA	p.S837Ifs*6/p.S817Ifs*6	chr15:25584394_25584395	Frameshift	Y	de novo
367	NM_130838	c.2513G>C	p.R838T	chr15:25584330	Missense	Y	m	sister
378	NM_130838	c.2513G>C	p.R838T	chr15:25584330	Missense	Y	m	sister
101	NM_130839/NM_130838	c.2540C>T/c.2480C>T	p.P827L	chr15:25584363	Missense	Y	de novo
ss 5	NM_130838	c.2548-2549insTTC	p.Y850FinsH	chr15:25584294_25584295	Missense	Y	de novo
608	NM_000462.3/NM_130838	c.2549C＞T/c.2489C>T	p.S830L	chr15:25584363	Missense	Y	m
ss 6	NM_000462/NM_130838	c.2567_2568dupAA /c.2507_2508insAA	p.E857Kfs*5/ p.E837Kfs*5	chr15:25584335_25584336	Frameshift	Y	de novo
142	NM_130838	c.2503 2507dupCTTAA	p.K836Nfs*7	chr15:25584335-25584337	Frameshift	Y	de novo
ss 7	NM_130838	c.2507_2508delAA	p.K836Rfs*24	chr15:25584334_25584336	Frameshift	Y	de novo
13	NM_130838	c.2503 2507dupCTTAA	p.K836Nfs*7	chr15:25584335-25584337	Frameshift	Y	de novo
294	NM_130838	c.2503 2507dupCTTAA	p.K836Nfs*7	chr15:25584335-25584337	Frameshift	Y	de novo
434	NM_000462/NM_130838	c.2567_2570delAAGA/c.2507_2510 delAAGA	p.K856Rfs*4/p.K836Rfs*4	chr15:25584333_25584336	Frameshift	Y	de novo
ss 8	NM_000462/NM_130838	c.2567_2570delAAGA/c.2507_2510 delAAGA	p.K856Rfs*4/p.K836Rfs*4	chr15:25584333_25584336	Frameshift	Y	de novo
185	NM_000462.5/NM_130838	c.2625-*6del	p?	chr15:25584277	Consensus splice site	N	de novo
168	NM_130838	c.268dupA	p.M90Afs*7	chr15: 25375497	Frameshift	Y	de novo
458	NM_130838	c.323-327 del AGAAG	p.E108Gfs*3	chr15:25616934_25616938	Frameshift	Y	de novo
ss 9	NM_130838	c.367dupT	p.Y123Lfs*14	chr15:25616893_25616894	Frameshift	N	m
ss 10	NM_130838	c.403dupT	p.S135Ffs*2	chr15:25616857_25616858	Frameshift	Y	de novo
319	NM_130838	c.566C>G	p.S189*	chr15:25616695	Nonsense	Y	m
276	NM_130838	c.63T>A	p.C21*	chr15:25620850	Nonsense	N	de novo
419	NM_130838	c.775_782delAATTACT	p.A259fs	chr15:25616478-25616485	Frameshift	N	m
349	NM_000462/NM_130838	c.884_885insA/ c.824_825insA	p.S275Rfs*3	chr15:25616445-25616446	Frameshift	N	m
ss 11	NM_130838	c.1730G>A	p.w577*	chr15:25602007	Nonsense	Y	m
ss 12	NM_000462/NM_130838	c.2567_2570delAAGA/c.2507_2510 delAAGA	p.K856Rfs*4/p.K836Rfs*4	chr15:25584333_25584336	Frameshift	Y	de novo
ss 13	NM_130838	c.2387G>A	p.G796E	chr15:25620675	Missense	N	de novo
ss 14	NM_130838	c.1412 _1416delATTAT	p.Y471fs*	chr15:25615845 - 25615849	Frameshift	Y	de novo
ss 15	NM_000462.3/NM_130838	c.1041-1047delTACTTAT/c.972_978delTACTTAT	p.T325Kfs*3	chr15:25616282-25616289	Frameshift	Y	de novo
